# Supplementary material for: Apicomplexans in Goat: Prevalence of Neospora caninum, Toxoplasma gondii, Cryptosporidium spp., Eimeria spp. and Risk Factors in Farms from Ecuador
Source: Animals (Basel). 2022 Aug 29;12(17):2224. doi: 10.3390/ani12172224 (PMC9454992; doi:10.3390/ani12172224)
Supplement: Supplementary file 1 [file animals-12-02224-s001.zip]

Archive with 1 entries (1 files):
- animals-1796602-supplementary.pdf
